# Supplementary material for: Comparative evaluation of machine learning models for predicting Cimbex quadrimaculata population density across multiple problem formulations
Source: PLoS One. 2026 Apr 3;21(4):e0346494. doi: 10.1371/journal.pone.0346494 (PMC13048494; doi:10.1371/journal.pone.0346494)
Supplement: S1 Data — (XLSX) [file pone.0346494.s001.xlsx]

## Sheet: Sayfa1
Pest_Count	Altitude	Temperature	Humidity	Wind_Speed	Tree_Age	Tree_Height	Tree_Crown_Projection
0	1390	13.6	55	1	10	3.6	2.2
1	1390	14.8	55.1	2	10	3.6	2.2
1	1390	16.3	55.3	1	10	3.6	2.2
3	1390	18.2	49.9	3	10	3.6	2.2
2	1390	20.3	49.3	2	10	3.6	2.2
1	1390	21.1	52.2	2	10	3.6	2.2
1	1390	22.2	55.3	2	10	3.6	2.2
2	1390	18.1	58.3	1	10	3.6	2.2
3	1390	15.1	62.3	3	10	3.6	2.2
3	1390	19.2	48.4	1	10	3.6	2.2
2	1390	21	38.8	2	10	3.6	2.2
4	1390	22.2	35.3	3	10	3.6	2.2
9	1390	23.7	30.3	5	10	3.6	2.2
12	1390	22.8	41.3	5	10	3.6	2.2
11	1390	21.2	42.9	4	10	3.6	2.2
11	1390	23.2	38.9	3	10	3.6	2.2
13	1390	25.1	29.7	4	10	3.6	2.2
11	1390	25.8	29.2	2	10	3.6	2.2
8	1390	26.9	29	2	10	3.6	2.2
9	1390	27.2	27.2	3	10	3.6	2.2
2	1390	27.4	30.3	1	10	3.6	2.2
5	1390	28.1	32.8	3	10	3.6	2.2
0	1390	27.7	30.1	1	10	3.6	2.2
1	1390	28.2	28.3	2	10	3.6	2.2
0	1390	28.7	19.5	1	10	3.6	2.2
1	1390	31.1	26.7	1	10	3.6	2.2
0	1390	30.2	22.3	2	10	3.6	2.2
0	1390	13.6	55	1	10	3.7	2.3
3	1390	14.8	55.1	2	10	3.7	2.3
2	1390	16.3	55.3	1	10	3.7	2.3
2	1390	18.2	49.9	3	10	3.7	2.3
1	1390	20.3	49.3	2	10	3.7	2.3
3	1390	21.1	52.2	2	10	3.7	2.3
2	1390	22.2	55.3	2	10	3.7	2.3
4	1390	18.1	58.3	1	10	3.7	2.3
4	1390	15.1	62.3	3	10	3.7	2.3
6	1390	19.2	48.4	1	10	3.7	2.3
4	1390	21	38.8	2	10	3.7	2.3
6	1390	22.2	35.3	3	10	3.7	2.3
11	1390	23.7	30.3	5	10	3.7	2.3
8	1390	22.8	41.3	5	10	3.7	2.3
10	1390	21.2	42.9	4	10	3.7	2.3
14	1390	23.2	38.9	3	10	3.7	2.3
8	1390	25.1	29.7	4	10	3.7	2.3
10	1390	25.8	29.2	2	10	3.7	2.3
9	1390	26.9	29	2	10	3.7	2.3
5	1390	27.2	27.2	3	10	3.7	2.3
2	1390	27.4	30.3	1	10	3.7	2.3
4	1390	28.1	32.8	3	10	3.7	2.3
0	1390	27.7	30.1	1	10	3.7	2.3
1	1390	28.2	28.3	2	10	3.7	2.3
1	1390	28.7	19.5	1	10	3.7	2.3
1	1390	31.1	26.7	1	10	3.7	2.3
0	1390	30.2	22.3	2	10	3.7	2.3
0	1390	13.6	55	1	10	3.8	2.4
1	1390	14.8	55.1	2	10	3.8	2.4
2	1390	16.3	55.3	1	10	3.8	2.4
2	1390	18.2	49.9	3	10	3.8	2.4
1	1390	20.3	49.3	2	10	3.8	2.4
3	1390	21.1	52.2	2	10	3.8	2.4
3	1390	22.2	55.3	2	10	3.8	2.4
5	1390	18.1	58.3	1	10	3.8	2.4
3	1390	15.1	62.3	3	10	3.8	2.4
5	1390	19.2	48.4	1	10	3.8	2.4
2	1390	21	38.8	2	10	3.8	2.4
7	1390	22.2	35.3	3	10	3.8	2.4
10	1390	23.7	30.3	5	10	3.8	2.4
13	1390	22.8	41.3	5	10	3.8	2.4
15	1390	21.2	42.9	4	10	3.8	2.4
11	1390	23.2	38.9	3	10	3.8	2.4
7	1390	25.1	29.7	4	10	3.8	2.4
10	1390	25.8	29.2	2	10	3.8	2.4
9	1390	26.9	29	2	10	3.8	2.4
8	1390	27.2	27.2	3	10	3.8	2.4
1	1390	27.4	30.3	1	10	3.8	2.4
3	1390	28.1	32.8	3	10	3.8	2.4
0	1390	27.7	30.1	1	10	3.8	2.4
1	1390	28.2	28.3	2	10	3.8	2.4
0	1390	28.7	19.5	1	10	3.8	2.4
1	1390	31.1	26.7	1	10	3.8	2.4
0	1390	30.2	22.3	2	10	3.8	2.4
0	1390	13.6	55	1	10	3.9	2.5
1	1390	14.8	55.1	2	10	3.9	2.5
1	1390	16.3	55.3	1	10	3.9	2.5
2	1390	18.2	49.9	3	10	3.9	2.5
2	1390	20.3	49.3	2	10	3.9	2.5
2	1390	21.1	52.2	2	10	3.9	2.5
1	1390	22.2	55.3	2	10	3.9	2.5
2	1390	18.1	58.3	1	10	3.9	2.5
2	1390	15.1	62.3	3	10	3.9	2.5
3	1390	19.2	48.4	1	10	3.9	2.5
2	1390	21	38.8	2	10	3.9	2.5
8	1390	22.2	35.3	3	10	3.9	2.5
8	1390	23.7	30.3	5	10	3.9	2.5
13	1390	22.8	41.3	5	10	3.9	2.5
11	1390	21.2	42.9	4	10	3.9	2.5
9	1390	23.2	38.9	3	10	3.9	2.5
10	1390	25.1	29.7	4	10	3.9	2.5
11	1390	25.8	29.2	2	10	3.9	2.5
7	1390	26.9	29	2	10	3.9	2.5
11	1390	27.2	27.2	3	10	3.9	2.5
2	1390	27.4	30.3	1	10	3.9	2.5
3	1390	28.1	32.8	3	10	3.9	2.5
0	1390	27.7	30.1	1	10	3.9	2.5
1	1390	28.2	28.3	2	10	3.9	2.5
0	1390	28.7	19.5	1	10	3.9	2.5
1	1390	31.1	26.7	1	10	3.9	2.5
0	1390	30.2	22.3	2	10	3.9	2.5
0	1390	13.6	55	1	10	4	2.6
1	1390	14.8	55.1	2	10	4	2.6
1	1390	16.3	55.3	1	10	4	2.6
2	1390	18.2	49.9	3	10	4	2.6
2	1390	20.3	49.3	2	10	4	2.6
3	1390	21.1	52.2	2	10	4	2.6
1	1390	22.2	55.3	2	10	4	2.6
3	1390	18.1	58.3	1	10	4	2.6
2	1390	15.1	62.3	3	10	4	2.6
3	1390	19.2	48.4	1	10	4	2.6
5	1390	21	38.8	2	10	4	2.6
9	1390	22.2	35.3	3	10	4	2.6
8	1390	23.7	30.3	5	10	4	2.6
14	1390	22.8	41.3	5	10	4	2.6
11	1390	21.2	42.9	4	10	4	2.6
9	1390	23.2	38.9	3	10	4	2.6
10	1390	25.1	29.7	4	10	4	2.6
12	1390	25.8	29.2	2	10	4	2.6
7	1390	26.9	29	2	10	4	2.6
12	1390	27.2	27.2	3	10	4	2.6
1	1390	27.4	30.3	1	10	4	2.6
2	1390	28.1	32.8	3	10	4	2.6
0	1390	27.7	30.1	1	10	4	2.6
1	1390	28.2	28.3	2	10	4	2.6
1	1390	28.7	19.5	1	10	4	2.6
0	1390	31.1	26.7	1	10	4	2.6
0	1390	30.2	22.3	2	10	4	2.6
0	1385	23.5	22	3	12	3.7	2.1
1	1385	21.2	28.2	2	12	3.7	2.1
0	1385	18.4	35.1	3	12	3.7	2.1
2	1385	20.2	31.8	2	12	3.7	2.1
1	1385	21.1	30.3	3	12	3.7	2.1
2	1385	18.3	27.4	2	12	3.7	2.1
1	1385	17.2	25.6	3	12	3.7	2.1
4	1385	19.3	22.6	2	12	3.7	2.1
3	1385	22.1	19.8	4	12	3.7	2.1
4	1385	23.5	32.2	2	12	3.7	2.1
2	1385	26.5	20.2	4	12	3.7	2.1
8	1385	24.8	31.2	1	12	3.7	2.1
11	1385	23.6	17.7	5	12	3.7	2.1
14	1385	22.3	42.6	1	12	3.7	2.1
10	1385	18.4	30.6	5	12	3.7	2.1
13	1385	20.3	34.9	2	12	3.7	2.1
7	1385	22.2	33.3	5	12	3.7	2.1
11	1385	23.8	31.5	2	12	3.7	2.1
14	1385	22.2	28.6	1	12	3.7	2.1
11	1385	23.7	25.6	2	12	3.7	2.1
4	1385	26.6	22.8	1	12	3.7	2.1
6	1385	23.2	24.5	2	12	3.7	2.1
1	1385	28.5	27.5	2	12	3.7	2.1
4	1385	26.2	23.4	2	12	3.7	2.1
0	1385	29.8	18.8	2	12	3.7	2.1
0	1385	30.1	21.6	3	12	3.7	2.1
0	1385	32.3	20.8	1	12	3.7	2.1
0	1385	23.5	22	3	12	3.8	2.2
0	1385	21.2	28.2	2	12	3.8	2.2
1	1385	18.4	35.1	3	12	3.8	2.2
1	1385	20.2	31.8	2	12	3.8	2.2
1	1385	21.1	30.3	3	12	3.8	2.2
3	1385	18.3	27.4	2	12	3.8	2.2
1	1385	17.2	25.6	3	12	3.8	2.2
3	1385	19.3	22.6	2	12	3.8	2.2
4	1385	22.1	19.8	4	12	3.8	2.2
5	1385	23.5	32.2	2	12	3.8	2.2
3	1385	26.5	20.2	4	12	3.8	2.2
13	1385	24.8	31.2	1	12	3.8	2.2
16	1385	23.6	17.7	5	12	3.8	2.2
11	1385	22.3	42.6	1	12	3.8	2.2
11	1385	18.4	30.6	5	12	3.8	2.2
8	1385	20.3	34.9	2	12	3.8	2.2
10	1385	22.2	33.3	5	12	3.8	2.2
8	1385	23.8	31.5	2	12	3.8	2.2
16	1385	22.2	28.6	1	12	3.8	2.2
9	1385	23.7	25.6	2	12	3.8	2.2
7	1385	26.6	22.8	1	12	3.8	2.2
3	1385	23.2	24.5	2	12	3.8	2.2
1	1385	28.5	27.5	2	12	3.8	2.2
3	1385	26.2	23.4	2	12	3.8	2.2
0	1385	29.8	18.8	2	12	3.8	2.2
1	1385	30.1	21.6	3	12	3.8	2.2
0	1385	32.3	20.8	1	12	3.8	2.2
0	1385	23.5	22	3	12	3.9	2.3
1	1385	21.2	28.2	2	12	3.9	2.3
0	1385	18.4	35.1	3	12	3.9	2.3
2	1385	20.2	31.8	2	12	3.9	2.3
1	1385	21.1	30.3	3	12	3.9	2.3
3	1385	18.3	27.4	2	12	3.9	2.3
3	1385	17.2	25.6	3	12	3.9	2.3
5	1385	19.3	22.6	2	12	3.9	2.3
3	1385	22.1	19.8	4	12	3.9	2.3
6	1385	23.5	32.2	2	12	3.9	2.3
3	1385	26.5	20.2	4	12	3.9	2.3
11	1385	24.8	31.2	1	12	3.9	2.3
16	1385	23.6	17.7	5	12	3.9	2.3
13	1385	22.3	42.6	1	12	3.9	2.3
11	1385	18.4	30.6	5	12	3.9	2.3
16	1385	20.3	34.9	2	12	3.9	2.3
7	1385	22.2	33.3	5	12	3.9	2.3
14	1385	23.8	31.5	2	12	3.9	2.3
9	1385	22.2	28.6	1	12	3.9	2.3
9	1385	23.7	25.6	2	12	3.9	2.3
9	1385	26.6	22.8	1	12	3.9	2.3
5	1385	23.2	24.5	2	12	3.9	2.3
2	1385	28.5	27.5	2	12	3.9	2.3
2	1385	26.2	23.4	2	12	3.9	2.3
0	1385	29.8	18.8	2	12	3.9	2.3
0	1385	30.1	21.6	3	12	3.9	2.3
0	1385	32.3	20.8	1	12	3.9	2.3
0	1385	23.5	22	3	12	4	2.4
1	1385	21.2	28.2	2	12	4	2.4
1	1385	18.4	35.1	3	12	4	2.4
2	1385	20.2	31.8	2	12	4	2.4
1	1385	21.1	30.3	3	12	4	2.4
3	1385	18.3	27.4	2	12	4	2.4
2	1385	17.2	25.6	3	12	4	2.4
4	1385	19.3	22.6	2	12	4	2.4
5	1385	22.1	19.8	4	12	4	2.4
4	1385	23.5	32.2	2	12	4	2.4
6	1385	26.5	20.2	4	12	4	2.4
7	1385	24.8	31.2	1	12	4	2.4
11	1385	23.6	17.7	5	12	4	2.4
11	1385	22.3	42.6	1	12	4	2.4
8	1385	18.4	30.6	5	12	4	2.4
13	1385	20.3	34.9	2	12	4	2.4
13	1385	22.2	33.3	5	12	4	2.4
16	1385	23.8	31.5	2	12	4	2.4
12	1385	22.2	28.6	1	12	4	2.4
10	1385	23.7	25.6	2	12	4	2.4
6	1385	26.6	22.8	1	12	4	2.4
4	1385	23.2	24.5	2	12	4	2.4
3	1385	28.5	27.5	2	12	4	2.4
2	1385	26.2	23.4	2	12	4	2.4
0	1385	29.8	18.8	2	12	4	2.4
1	1385	30.1	21.6	3	12	4	2.4
0	1385	32.3	20.8	1	12	4	2.4
0	1385	23.5	22	3	12	4.1	2.5
0	1385	21.2	28.2	2	12	4.1	2.5
0	1385	18.4	35.1	3	12	4.1	2.5
2	1385	20.2	31.8	2	12	4.1	2.5
2	1385	21.1	30.3	3	12	4.1	2.5
2	1385	18.3	27.4	2	12	4.1	2.5
3	1385	17.2	25.6	3	12	4.1	2.5
2	1385	19.3	22.6	2	12	4.1	2.5
3	1385	22.1	19.8	4	12	4.1	2.5
4	1385	23.5	32.2	2	12	4.1	2.5
3	1385	26.5	20.2	4	12	4.1	2.5
16	1385	24.8	31.2	1	12	4.1	2.5
12	1385	23.6	17.7	5	12	4.1	2.5
18	1385	22.3	42.6	1	12	4.1	2.5
21	1385	18.4	30.6	5	12	4.1	2.5
19	1385	20.3	34.9	2	12	4.1	2.5
13	1385	22.2	33.3	5	12	4.1	2.5
12	1385	23.8	31.5	2	12	4.1	2.5
5	1385	22.2	28.6	1	12	4.1	2.5
9	1385	23.7	25.6	2	12	4.1	2.5
5	1385	26.6	22.8	1	12	4.1	2.5
7	1385	23.2	24.5	2	12	4.1	2.5
1	1385	28.5	27.5	2	12	4.1	2.5
1	1385	26.2	23.4	2	12	4.1	2.5
0	1385	29.8	18.8	2	12	4.1	2.5
0	1385	30.1	21.6	3	12	4.1	2.5
0	1385	32.3	20.8	1	12	4.1	2.5
0	1390	23.5	22	3	10	3.6	2.2
1	1390	21.2	28.2	2	10	3.6	2.2
3	1390	18.4	35.1	3	10	3.6	2.2
3	1390	14.8	31.8	1	10	3.6	2.2
2	1390	21.1	30.3	3	10	3.6	2.2
1	1390	18.8	27.4	1	10	3.6	2.2
2	1390	17.2	25.6	3	10	3.6	2.2
2	1390	15.5	22.6	2	10	3.6	2.2
3	1390	22.1	19.8	4	10	3.6	2.2
6	1390	23.2	32.2	2	10	3.6	2.2
6	1390	26.5	20.2	1	10	3.6	2.2
9	1390	21.8	31.2	3	10	3.6	2.2
28	1390	23.6	17.7	5	10	3.6	2.2
22	1390	22.2	42.6	3	10	3.6	2.2
17	1390	18.4	30.6	2	10	3.6	2.2
11	1390	19.2	34.9	3	10	3.6	2.2
13	1390	22.2	33.3	5	10	3.6	2.2
11	1390	21.4	31.5	1	10	3.6	2.2
8	1390	22.2	28.6	1	10	3.6	2.2
9	1390	24.5	25.6	3	10	3.6	2.2
7	1390	26.6	22.8	1	10	3.6	2.2
5	1390	27.3	24.5	2	10	3.6	2.2
9	1390	24.5	27.5	2	10	3.6	2.2
2	1390	25.8	23.4	2	10	3.6	2.2
2	1390	27.9	18.8	2	10	3.6	2.2
3	1390	28.4	21.6	3	10	3.6	2.2
2	1390	29	20.8	2	10	3.6	2.2
0	1390	29.4	20.2	1	10	3.6	2.2
2	1390	23.5	22	3	10	3.7	2.3
3	1390	21.2	28.2	2	10	3.7	2.3
2	1390	18.4	35.1	3	10	3.7	2.3
2	1390	14.8	31.8	1	10	3.7	2.3
4	1390	21.1	30.3	3	10	3.7	2.3
3	1390	18.8	27.4	1	10	3.7	2.3
5	1390	17.2	25.6	3	10	3.7	2.3
4	1390	15.5	22.6	2	10	3.7	2.3
6	1390	22.1	19.8	4	10	3.7	2.3
6	1390	23.2	32.2	2	10	3.7	2.3
8	1390	26.5	20.2	1	10	3.7	2.3
6	1390	21.8	31.2	3	10	3.7	2.3
11	1390	23.6	17.7	5	10	3.7	2.3
18	1390	22.2	42.6	3	10	3.7	2.3
19	1390	18.4	30.6	2	10	3.7	2.3
14	1390	19.2	34.9	3	10	3.7	2.3
11	1390	22.2	33.3	5	10	3.7	2.3
155	1390	21.4	31.5	1	10	3.7	2.3
9	1390	22.2	28.6	1	10	3.7	2.3
8	1390	24.5	25.6	3	10	3.7	2.3
2	1390	26.6	22.8	1	10	3.7	2.3
4	1390	27.3	24.5	2	10	3.7	2.3
0	1390	24.5	27.5	2	10	3.7	2.3
5	1390	25.8	23.4	2	10	3.7	2.3
5	1390	27.9	18.8	2	10	3.7	2.3
3	1390	28.4	21.6	3	10	3.7	2.3
1	1390	29	20.8	2	10	3.7	2.3
0	1390	29.4	20.2	1	10	3.7	2.3
0	1390	23.5	22	3	10	3.8	2.4
3	1390	21.2	28.2	2	10	3.8	2.4
2	1390	18.4	35.1	3	10	3.8	2.4
2	1390	14.8	31.8	1	10	3.8	2.4
4	1390	21.1	30.3	3	10	3.8	2.4
3	1390	18.8	27.4	1	10	3.8	2.4
5	1390	17.2	25.6	3	10	3.8	2.4
5	1390	15.5	22.6	2	10	3.8	2.4
6	1390	22.1	19.8	4	10	3.8	2.4
5	1390	23.2	32.2	2	10	3.8	2.4
6	1390	26.5	20.2	1	10	3.8	2.4
7	1390	21.8	31.2	3	10	3.8	2.4
10	1390	23.6	17.7	5	10	3.8	2.4
13	1390	22.2	42.6	3	10	3.8	2.4
15	1390	18.4	30.6	2	10	3.8	2.4
11	1390	19.2	34.9	3	10	3.8	2.4
7	1390	22.2	33.3	5	10	3.8	2.4
10	1390	21.4	31.5	1	10	3.8	2.4
11	1390	22.2	28.6	1	10	3.8	2.4
8	1390	24.5	25.6	3	10	3.8	2.4
6	1390	26.6	22.8	1	10	3.8	2.4
3	1390	27.3	24.5	2	10	3.8	2.4
6	1390	24.5	27.5	2	10	3.8	2.4
1	1390	25.8	23.4	2	10	3.8	2.4
5	1390	27.9	18.8	2	10	3.8	2.4
3	1390	28.4	21.6	3	10	3.8	2.4
1	1390	29	20.8	2	10	3.8	2.4
0	1390	29.4	20.2	1	10	3.8	2.4
2	1390	23.5	22	3	10	3.8	2.5
1	1390	21.2	28.2	2	10	3.9	2.5
3	1390	18.4	35.1	3	10	3.9	2.5
2	1390	14.8	31.8	1	10	3.9	2.5
2	1390	21.1	30.3	3	10	3.9	2.5
4	1390	18.8	27.4	1	10	3.9	2.5
3	1390	17.2	25.6	3	10	3.9	2.5
3	1390	15.5	22.6	2	10	3.9	2.5
2	1390	22.1	19.8	4	10	3.9	2.5
3	1390	23.2	32.2	2	10	3.9	2.5
6	1390	26.5	20.2	1	10	3.9	2.5
11	1390	21.8	31.2	3	10	3.9	2.5
8	1390	23.6	17.7	5	10	3.9	2.5
13	1390	22.2	42.6	3	10	3.9	2.5
27	1390	18.4	30.6	2	10	3.9	2.5
19	1390	19.2	34.9	3	10	3.9	2.5
10	1390	22.2	33.3	5	10	3.9	2.5
11	1390	21.4	31.5	1	10	3.9	2.5
16	1390	22.2	28.6	1	10	3.9	2.5
11	1390	24.5	25.6	3	10	3.9	2.5
6	1390	26.6	22.8	1	10	3.9	2.5
3	1390	27.3	24.5	2	10	3.9	2.5
8	1390	24.5	27.5	2	10	3.9	2.5
5	1390	25.8	23.4	2	10	3.9	2.5
5	1390	27.9	18.8	2	10	3.9	2.5
1	1390	28.4	21.6	3	10	3.9	2.5
2	1390	29	20.8	2	10	3.9	2.5
0	1390	29.4	20.2	1	10	3.9	2.5
0	1390	23.5	22	3	10	4	2.6
1	1390	21.2	28.2	2	10	4	2.6
1	1390	18.4	35.1	3	10	4	2.6
2	1390	14.8	31.8	1	10	4	2.6
4	1390	21.1	30.3	3	10	4	2.6
3	1390	18.8	27.4	1	10	4	2.6
1	1390	17.2	25.6	3	10	4	2.6
3	1390	15.5	22.6	2	10	4	2.6
6	1390	22.1	19.8	4	10	4	2.6
3	1390	23.2	32.2	2	10	4	2.6
5	1390	26.5	20.2	1	10	4	2.6
9	1390	21.8	31.2	3	10	4	2.6
21	1390	23.6	17.7	5	10	4	2.6
14	1390	22.2	42.6	3	10	4	2.6
17	1390	18.4	30.6	2	10	4	2.6
9	1390	19.2	34.9	3	10	4	2.6
10	1390	22.2	33.3	5	10	4	2.6
12	1390	21.4	31.5	1	10	4	2.6
7	1390	22.2	28.6	1	10	4	2.6
12	1390	24.5	25.6	3	10	4	2.6
3	1390	26.6	22.8	1	10	4	2.6
2	1390	27.3	24.5	2	10	4	2.6
9	1390	24.5	27.5	2	10	4	2.6
1	1390	25.8	23.4	2	10	4	2.6
1	1390	27.9	18.8	2	10	4	2.6
3	1390	28.4	21.6	3	10	4	2.6
1	1390	29	20.8	2	10	4	2.6
0	1390	29.4	20.2	1	10	4	2.6
0	842	14.8	75.3	1	15	3.9	2.4
1	842	17.1	68.3	3	15	3.9	2.4
2	842	19.4	54.2	1	15	3.9	2.4
3	842	20.2	58.2	3	15	3.9	2.4
1	842	21.4	56.3	2	15	3.9	2.4
2	842	23.5	60.3	2	15	3.9	2.4
3	842	26.9	39.1	1	15	3.9	2.4
13	842	22.3	58.3	1	15	3.9	2.4
22	842	18.2	70.3	1	15	3.9	2.4
19	842	21.2	44.6	2	15	3.9	2.4
12	842	22.5	33.8	1	15	3.9	2.4
15	842	25.3	32.2	1	15	3.9	2.4
23	842	28.1	26.5	2	15	3.9	2.4
26	842	26.2	35.3	2	15	3.9	2.4
21	842	25.1	37.1	1	15	3.9	2.4
16	842	27.2	32.3	3	15	3.9	2.4
15	842	28	24.5	2	15	3.9	2.4
17	842	31.2	28.3	1	15	3.9	2.4
11	842	31.9	22.5	1	15	3.9	2.4
7	842	29.2	23.6	1	15	3.9	2.4
2	842	31.6	24.9	1	15	3.9	2.4
2	842	30.3	22.3	2	15	3.9	2.4
1	842	32.1	24.2	3	15	3.9	2.4
1	842	30.2	20.9	2	15	3.9	2.4
0	842	32.2	18.8	2	15	3.9	2.4
1	842	33.1	19.9	1	15	3.9	2.4
0	842	34.1	17.3	1	15	3.9	2.4
0	842	14.8	75.3	1	15	4	2.5
1	842	17.1	68.3	3	15	4	2.5
2	842	19.4	54.2	1	15	4	2.5
4	842	20.2	58.2	3	15	4	2.5
2	842	21.4	56.3	2	15	4	2.5
1	842	23.5	60.3	2	15	4	2.5
4	842	26.9	39.1	1	15	4	2.5
10	842	22.3	58.3	1	15	4	2.5
15	842	18.2	70.3	1	15	4	2.5
19	842	21.2	44.6	2	15	4	2.5
17	842	22.5	33.8	1	15	4	2.5
18	842	25.3	32.2	1	15	4	2.5
23	842	28.1	26.5	2	15	4	2.5
28	842	26.2	35.3	2	15	4	2.5
22	842	25.1	37.1	1	15	4	2.5
18	842	27.2	32.3	3	15	4	2.5
24	842	28	24.5	2	15	4	2.5
20	842	31.2	28.3	1	15	4	2.5
21	842	31.9	22.5	1	15	4	2.5
7	842	29.2	23.6	1	15	4	2.5
1	842	31.6	24.9	1	15	4	2.5
2	842	30.3	22.3	2	15	4	2.5
1	842	32.1	24.2	3	15	4	2.5
2	842	30.2	20.9	2	15	4	2.5
1	842	32.2	18.8	2	15	4	2.5
0	842	33.1	19.9	1	15	4	2.5
0	842	34.1	17.3	1	15	4	2.5
0	842	14.8	75.3	1	15	4.1	2.6
2	842	17.1	68.3	3	15	4.1	2.6
3	842	19.4	54.2	1	15	4.1	2.6
4	842	20.2	58.2	3	15	4.1	2.6
3	842	21.4	56.3	2	15	4.1	2.6
4	842	23.5	60.3	2	15	4.1	2.6
6	842	26.9	39.1	1	15	4.1	2.6
16	842	22.3	58.3	1	15	4.1	2.6
25	842	18.2	70.3	1	15	4.1	2.6
14	842	21.2	44.6	2	15	4.1	2.6
8	842	22.5	33.8	1	15	4.1	2.6
14	842	25.3	32.2	1	15	4.1	2.6
12	842	28.1	26.5	2	15	4.1	2.6
21	842	26.2	35.3	2	15	4.1	2.6
23	842	25.1	37.1	1	15	4.1	2.6
14	842	27.2	32.3	3	15	4.1	2.6
21	842	28	24.5	2	15	4.1	2.6
12	842	31.2	28.3	1	15	4.1	2.6
10	842	31.9	22.5	1	15	4.1	2.6
5	842	29.2	23.6	1	15	4.1	2.6
2	842	31.6	24.9	1	15	4.1	2.6
3	842	30.3	22.3	2	15	4.1	2.6
1	842	32.1	24.2	3	15	4.1	2.6
0	842	30.2	20.9	2	15	4.1	2.6
0	842	32.2	18.8	2	15	4.1	2.6
1	842	33.1	19.9	1	15	4.1	2.6
0	842	34.1	17.3	1	15	4.1	2.6
0	842	14.8	75.3	1	15	4.2	2.7
1	842	17.1	68.3	3	15	4.2	2.7
2	842	19.4	54.2	1	15	4.2	2.7
3	842	20.2	58.2	3	15	4.2	2.7
2	842	21.4	56.3	2	15	4.2	2.7
5	842	23.5	60.3	2	15	4.2	2.7
5	842	26.9	39.1	1	15	4.2	2.7
13	842	22.3	58.3	1	15	4.2	2.7
24	842	18.2	70.3	1	15	4.2	2.7
18	842	21.2	44.6	2	15	4.2	2.7
11	842	22.5	33.8	1	15	4.2	2.7
13	842	25.3	32.2	1	15	4.2	2.7
26	842	28.1	26.5	2	15	4.2	2.7
20	842	26.2	35.3	2	15	4.2	2.7
21	842	25.1	37.1	1	15	4.2	2.7
20	842	27.2	32.3	3	15	4.2	2.7
18	842	28	24.5	2	15	4.2	2.7
10	842	31.2	28.3	1	15	4.2	2.7
12	842	31.9	22.5	1	15	4.2	2.7
5	842	29.2	23.6	1	15	4.2	2.7
1	842	31.6	24.9	1	15	4.2	2.7
3	842	30.3	22.3	2	15	4.2	2.7
0	842	32.1	24.2	3	15	4.2	2.7
1	842	30.2	20.9	2	15	4.2	2.7
0	842	32.2	18.8	2	15	4.2	2.7
0	842	33.1	19.9	1	15	4.2	2.7
0	842	34.1	17.3	1	15	4.2	2.7
0	842	14.8	75.3	1	15	4.3	2.8
1	842	17.1	68.3	3	15	4.3	2.8
2	842	19.4	54.2	1	15	4.3	2.8
3	842	20.2	58.2	3	15	4.3	2.8
2	842	21.4	56.3	2	15	4.3	2.8
3	842	23.5	60.3	2	15	4.3	2.8
4	842	26.9	39.1	1	15	4.3	2.8
17	842	22.3	58.3	1	15	4.3	2.8
23	842	18.2	70.3	1	15	4.3	2.8
13	842	21.2	44.6	2	15	4.3	2.8
11	842	22.5	33.8	1	15	4.3	2.8
19	842	25.3	32.2	1	15	4.3	2.8
21	842	28.1	26.5	2	15	4.3	2.8
16	842	26.2	35.3	2	15	4.3	2.8
26	842	25.1	37.1	1	15	4.3	2.8
20	842	27.2	32.3	3	15	4.3	2.8
22	842	28	24.5	2	15	4.3	2.8
20	842	31.2	28.3	1	15	4.3	2.8
17	842	31.9	22.5	1	15	4.3	2.8
4	842	29.2	23.6	1	15	4.3	2.8
1	842	31.6	24.9	1	15	4.3	2.8
1	842	30.3	22.3	2	15	4.3	2.8
0	842	32.1	24.2	3	15	4.3	2.8
1	842	30.2	20.9	2	15	4.3	2.8
0	842	32.2	18.8	2	15	4.3	2.8
0	842	33.1	19.9	1	15	4.3	2.8
0	842	34.1	17.3	1	15	4.3	2.8
0	852	23	48.2	1	20	4.1	2.3
1	852	24.2	41.5	2	20	4.1	2.3
1	852	22.6	34.3	1	20	4.1	2.3
3	852	24.8	29.2	3	20	4.1	2.3
4	852	23.6	28.9	2	20	4.1	2.3
7	852	22.8	27.1	3	20	4.1	2.3
5	852	19.4	22	2	20	4.1	2.3
8	852	23.2	29.4	3	20	4.1	2.3
12	852	24.1	26.3	1	20	4.1	2.3
16	852	26.7	28.7	3	20	4.1	2.3
18	852	28.5	25.3	1	20	4.1	2.3
27	852	27.3	26.2	3	20	4.1	2.3
23	852	25.9	22.4	2	20	4.1	2.3
29	852	26.2	27.8	3	20	4.1	2.3
22	852	24.4	23.9	1	20	4.1	2.3
17	852	25.5	26.8	2	20	4.1	2.3
13	852	26.8	29.1	1	20	4.1	2.3
7	852	27.2	30.1	2	20	4.1	2.3
4	852	26.4	29.5	1	20	4.1	2.3
4	852	29.1	31.4	2	20	4.1	2.3
1	852	29.2	27.6	1	20	4.1	2.3
1	852	30.2	32.3	3	20	4.1	2.3
1	852	33.6	22.3	1	20	4.1	2.3
2	852	34.2	21.3	2	20	4.1	2.3
1	852	34.1	20.6	1	20	4.1	2.3
4	852	35.1	19.2	2	20	4.1	2.3
1	852	36.2	21.3	2	20	4.1	2.3
0	852	36.7	20.8	1	20	4.1	2.3
0	852	23	48.2	1	20	4.2	2.4
1	852	24.2	41.5	2	20	4.2	2.4
1	852	22.6	34.3	1	20	4.2	2.4
4	852	24.8	29.2	3	20	4.2	2.4
6	852	23.6	28.9	2	20	4.2	2.4
5	852	22.8	27.1	3	20	4.2	2.4
3	852	19.4	22	2	20	4.2	2.4
9	852	23.2	29.4	3	20	4.2	2.4
19	852	24.1	26.3	1	20	4.2	2.4
24	852	26.7	28.7	3	20	4.2	2.4
21	852	28.5	25.3	1	20	4.2	2.4
32	852	27.3	26.2	3	20	4.2	2.4
34	852	25.9	22.4	2	20	4.2	2.4
37	852	26.2	27.8	3	20	4.2	2.4
31	852	24.4	23.9	1	20	4.2	2.4
28	852	25.5	26.8	2	20	4.2	2.4
10	852	26.8	29.1	1	20	4.2	2.4
8	852	27.2	30.1	2	20	4.2	2.4
5	852	26.4	29.5	1	20	4.2	2.4
5	852	29.1	31.4	2	20	4.2	2.4
2	852	29.2	27.6	1	20	4.2	2.4
2	852	30.2	32.3	3	20	4.2	2.4
1	852	33.6	22.3	1	20	4.2	2.4
1	852	34.2	21.3	2	20	4.2	2.4
1	852	34.1	20.6	1	20	4.2	2.4
2	852	35.1	19.2	2	20	4.2	2.4
0	852	36.2	21.3	2	20	4.2	2.4
0	852	36.7	20.8	1	20	4.2	2.4
0	852	23	48.2	1	20	4.3	2.5
0	852	24.2	41.5	2	20	4.3	2.5
2	852	22.6	34.3	1	20	4.3	2.5
4	852	24.8	29.2	3	20	4.3	2.5
6	852	23.6	28.9	2	20	4.3	2.5
4	852	22.8	27.1	3	20	4.3	2.5
3	852	19.4	22	2	20	4.3	2.5
11	852	23.2	29.4	3	20	4.3	2.5
18	852	24.1	26.3	1	20	4.3	2.5
22	852	26.7	28.7	3	20	4.3	2.5
17	852	28.5	25.3	1	20	4.3	2.5
38	852	27.3	26.2	3	20	4.3	2.5
32	852	25.9	22.4	2	20	4.3	2.5
31	852	26.2	27.8	3	20	4.3	2.5
19	852	24.4	23.9	1	20	4.3	2.5
27	852	25.5	26.8	2	20	4.3	2.5
21	852	26.8	29.1	1	20	4.3	2.5
15	852	27.2	30.1	2	20	4.3	2.5
8	852	26.4	29.5	1	20	4.3	2.5
7	852	29.1	31.4	2	20	4.3	2.5
1	852	29.2	27.6	1	20	4.3	2.5
3	852	30.2	32.3	3	20	4.3	2.5
3	852	33.6	22.3	1	20	4.3	2.5
2	852	34.2	21.3	2	20	4.3	2.5
0	852	34.1	20.6	1	20	4.3	2.5
1	852	35.1	19.2	2	20	4.3	2.5
0	852	36.2	21.3	2	20	4.3	2.5
0	852	36.7	20.8	1	20	4.3	2.5
0	852	23	48.2	1	20	4.4	2.6
1	852	24.2	41.5	2	20	4.4	2.6
2	852	22.6	34.3	1	20	4.4	2.6
4	852	24.8	29.2	3	20	4.4	2.6
7	852	23.6	28.9	2	20	4.4	2.6
4	852	22.8	27.1	3	20	4.4	2.6
3	852	19.4	22	2	20	4.4	2.6
6	852	23.2	29.4	3	20	4.4	2.6
16	852	24.1	26.3	1	20	4.4	2.6
18	852	26.7	28.7	3	20	4.4	2.6
12	852	28.5	25.3	1	20	4.4	2.6
22	852	27.3	26.2	3	20	4.4	2.6
21	852	25.9	22.4	2	20	4.4	2.6
28	852	26.2	27.8	3	20	4.4	2.6
20	852	24.4	23.9	1	20	4.4	2.6
15	852	25.5	26.8	2	20	4.4	2.6
5	852	26.8	29.1	1	20	4.4	2.6
12	852	27.2	30.1	2	20	4.4	2.6
3	852	26.4	29.5	1	20	4.4	2.6
7	852	29.1	31.4	2	20	4.4	2.6
2	852	29.2	27.6	1	20	4.4	2.6
2	852	30.2	32.3	3	20	4.4	2.6
1	852	33.6	22.3	1	20	4.4	2.6
1	852	34.2	21.3	2	20	4.4	2.6
3	852	34.1	20.6	1	20	4.4	2.6
3	852	35.1	19.2	2	20	4.4	2.6
0	852	36.2	21.3	2	20	4.4	2.6
0	852	36.7	20.8	1	20	4.4	2.6
0	852	23	48.2	1	20	4.5	2.7
0	852	24.2	41.5	2	20	4.5	2.7
1	852	22.6	34.3	1	20	4.5	2.7
3	852	24.8	29.2	3	20	4.5	2.7
5	852	23.6	28.9	2	20	4.5	2.7
6	852	22.8	27.1	3	20	4.5	2.7
5	852	19.4	22	2	20	4.5	2.7
9	852	23.2	29.4	3	20	4.5	2.7
15	852	24.1	26.3	1	20	4.5	2.7
13	852	26.7	28.7	3	20	4.5	2.7
18	852	28.5	25.3	1	20	4.5	2.7
37	852	27.3	26.2	3	20	4.5	2.7
34	852	25.9	22.4	2	20	4.5	2.7
31	852	26.2	27.8	3	20	4.5	2.7
32	852	24.4	23.9	1	20	4.5	2.7
28	852	25.5	26.8	2	20	4.5	2.7
31	852	26.8	29.1	1	20	4.5	2.7
11	852	27.2	30.1	2	20	4.5	2.7
5	852	26.4	29.5	1	20	4.5	2.7
7	852	29.1	31.4	2	20	4.5	2.7
1	852	29.2	27.6	1	20	4.5	2.7
3	852	30.2	32.3	3	20	4.5	2.7
1	852	33.6	22.3	1	20	4.5	2.7
1	852	34.2	21.3	2	20	4.5	2.7
0	852	34.1	20.6	1	20	4.5	2.7
4	852	35.1	19.2	2	20	4.5	2.7
0	852	36.2	21.3	2	20	4.5	2.7
0	852	36.7	20.8	1	20	4.5	2.7
0	842	21.2	70.3	1	15	3.9	2.4
4	842	23.1	67.3	3	15	3.9	2.4
6	842	22.4	63.2	1	15	3.9	2.4
5	842	24.2	58.2	2	15	3.9	2.4
1	842	25.4	58.3	2	15	3.9	2.4
7	842	27.5	58.3	2	15	3.9	2.4
4	842	27.4	49.1	1	15	3.9	2.4
19	842	27.9	62.3	2	15	3.9	2.4
25	842	21.2	62.3	1	15	3.9	2.4
24	842	24.2	55.6	2	15	3.9	2.4
17	842	26.5	39.8	1	15	3.9	2.4
22	842	28.3	33.2	1	15	3.9	2.4
21	842	27.2	34.7	2	15	3.9	2.4
10	842	29.2	38.3	2	15	3.9	2.4
13	842	29.1	37.1	2	15	3.9	2.4
17	842	30.2	29.3	2	15	3.9	2.4
13	842	32	33.5	2	15	3.9	2.4
14	842	34.2	28.5	1	15	3.9	2.4
11	842	33.9	27.5	1	15	3.9	2.4
6	842	31.2	23.6	1	15	3.9	2.4
2	842	32.6	23.9	1	15	3.9	2.4
1	842	33.3	21.3	2	15	3.9	2.4
1	842	35.2	26.2	2	15	3.9	2.4
1	842	33.2	21.9	2	15	3.9	2.4
0	842	34.2	19.8	1	15	3.9	2.4
1	842	34.1	22.9	1	15	3.9	2.4
0	842	35.1	16.3	1	15	3.9	2.4
0	842	21.2	70.3	1	15	4	2.5
1	842	23.1	67.3	3	15	4	2.5
2	842	22.4	63.2	1	15	4	2.5
4	842	24.2	58.2	2	15	4	2.5
5	842	25.4	58.3	2	15	4	2.5
4	842	27.5	58.3	2	15	4	2.5
4	842	27.4	49.1	1	15	4	2.5
18	842	27.9	62.3	2	15	4	2.5
22	842	21.2	62.3	1	15	4	2.5
25	842	24.2	55.6	2	15	4	2.5
21	842	26.5	39.8	1	15	4	2.5
21	842	28.3	33.2	1	15	4	2.5
16	842	27.2	34.7	2	15	4	2.5
10	842	29.2	38.3	2	15	4	2.5
14	842	29.1	37.1	2	15	4	2.5
14	842	30.2	29.3	2	15	4	2.5
18	842	32	33.5	2	15	4	2.5
16	842	34.2	28.5	1	15	4	2.5
14	842	33.9	27.5	1	15	4	2.5
7	842	31.2	23.6	1	15	4	2.5
1	842	32.6	23.9	1	15	4	2.5
2	842	33.3	21.3	2	15	4	2.5
1	842	35.2	26.2	2	15	4	2.5
1	842	33.2	21.9	2	15	4	2.5
1	842	34.2	19.8	1	15	4	2.5
1	842	34.1	22.9	1	15	4	2.5
0	842	35.1	16.3	1	15	4	2.5
0	842	21.2	70.3	1	15	4.1	2.6
4	842	23.1	67.3	3	15	4.1	2.6
6	842	22.4	63.2	1	15	4.1	2.6
5	842	24.2	58.2	2	15	4.1	2.6
3	842	25.4	58.3	2	15	4.1	2.6
4	842	27.5	58.3	2	15	4.1	2.6
8	842	27.4	49.1	1	15	4.1	2.6
22	842	27.9	62.3	2	15	4.1	2.6
27	842	21.2	62.3	1	15	4.1	2.6
22	842	24.2	55.6	2	15	4.1	2.6
15	842	26.5	39.8	1	15	4.1	2.6
17	842	28.3	33.2	1	15	4.1	2.6
13	842	27.2	34.7	2	15	4.1	2.6
12	842	29.2	38.3	2	15	4.1	2.6
11	842	29.1	37.1	2	15	4.1	2.6
15	842	30.2	29.3	2	15	4.1	2.6
17	842	32	33.5	2	15	4.1	2.6
11	842	34.2	28.5	1	15	4.1	2.6
13	842	33.9	27.5	1	15	4.1	2.6
6	842	31.2	23.6	1	15	4.1	2.6
2	842	32.6	23.9	1	15	4.1	2.6
1	842	33.3	21.3	2	15	4.1	2.6
1	842	35.2	26.2	2	15	4.1	2.6
1	842	33.2	21.9	2	15	4.1	2.6
0	842	34.2	19.8	1	15	4.1	2.6
1	842	34.1	22.9	1	15	4.1	2.6
0	842	35.1	16.3	1	15	4.1	2.6
0	842	21.2	70.3	1	15	4.2	2.7
4	842	23.1	67.3	3	15	4.2	2.7
2	842	22.4	63.2	1	15	4.2	2.7
3	842	24.2	58.2	2	15	4.2	2.7
5	842	25.4	58.3	2	15	4.2	2.7
7	842	27.5	58.3	2	15	4.2	2.7
8	842	27.4	49.1	1	15	4.2	2.7
24	842	27.9	62.3	2	15	4.2	2.7
28	842	21.2	62.3	1	15	4.2	2.7
21	842	24.2	55.6	2	15	4.2	2.7
17	842	26.5	39.8	1	15	4.2	2.7
18	842	28.3	33.2	1	15	4.2	2.7
13	842	27.2	34.7	2	15	4.2	2.7
11	842	29.2	38.3	2	15	4.2	2.7
14	842	29.1	37.1	2	15	4.2	2.7
13	842	30.2	29.3	2	15	4.2	2.7
15	842	32	33.5	2	15	4.2	2.7
12	842	34.2	28.5	1	15	4.2	2.7
14	842	33.9	27.5	1	15	4.2	2.7
5	842	31.2	23.6	1	15	4.2	2.7
2	842	32.6	23.9	1	15	4.2	2.7
3	842	33.3	21.3	2	15	4.2	2.7
0	842	35.2	26.2	2	15	4.2	2.7
1	842	33.2	21.9	2	15	4.2	2.7
0	842	34.2	19.8	1	15	4.2	2.7
0	842	34.1	22.9	1	15	4.2	2.7
0	842	35.1	16.3	1	15	4.2	2.7
0	842	21.2	70.3	1	15	4.3	2.8
4	842	23.1	67.3	3	15	4.3	2.8
6	842	22.4	63.2	1	15	4.3	2.8
5	842	24.2	58.2	2	15	4.3	2.8
5	842	25.4	58.3	2	15	4.3	2.8
7	842	27.5	58.3	2	15	4.3	2.8
7	842	27.4	49.1	1	15	4.3	2.8
21	842	27.9	62.3	2	15	4.3	2.8
27	842	21.2	62.3	1	15	4.3	2.8
19	842	24.2	55.6	2	15	4.3	2.8
19	842	26.5	39.8	1	15	4.3	2.8
21	842	28.3	33.2	1	15	4.3	2.8
16	842	27.2	34.7	2	15	4.3	2.8
11	842	29.2	38.3	2	15	4.3	2.8
12	842	29.1	37.1	2	15	4.3	2.8
14	842	30.2	29.3	2	15	4.3	2.8
16	842	32	33.5	2	15	4.3	2.8
13	842	34.2	28.5	1	15	4.3	2.8
12	842	33.9	27.5	1	15	4.3	2.8
6	842	31.2	23.6	1	15	4.3	2.8
1	842	32.6	23.9	1	15	4.3	2.8
1	842	33.3	21.3	2	15	4.3	2.8
0	842	35.2	26.2	2	15	4.3	2.8
1	842	33.2	21.9	2	15	4.3	2.8
0	842	34.2	19.8	1	15	4.3	2.8
1	842	34.1	22.9	1	15	4.3	2.8
0	842	35.1	16.3	1	15	4.3	2.8
0	1381	13.6	55	1	6	2.1	1.2
1	1381	14.8	55.1	2	6	2.1	1.2
1	1381	16.3	55.3	1	6	2.1	1.2
2	1381	18.2	49.9	3	6	2.1	1.2
2	1381	20.3	49.3	2	6	2.1	1.2
4	1381	21.1	52.2	3	6	2.1	1.2
3	1381	22.2	55.3	2	6	2.1	1.2
2	1381	18.1	58.3	2	6	2.1	1.2
1	1381	15.1	62.3	3	6	2.1	1.2
2	1381	19.2	48.4	3	6	2.1	1.2
3	1381	21	38.8	2	6	2.1	1.2
4	1381	22.2	35.3	5	6	2.1	1.2
3	1381	23.7	30.3	5	6	2.1	1.2
5	1381	22.8	41.3	3	6	2.1	1.2
4	1381	21.2	42.9	4	6	2.1	1.2
5	1381	23.2	38.9	3	6	2.1	1.2
3	1381	25.1	29.7	4	6	2.1	1.2
4	1381	25.8	29.2	2	6	2.1	1.2
2	1381	26.9	29	2	6	2.1	1.2
2	1381	27.2	27.2	3	6	2.1	1.2
0	1381	27.4	30.3	1	6	2.1	1.2
3	1381	28.1	32.8	2	6	2.1	1.2
0	1381	27.7	30.1	1	6	2.1	1.2
3	1381	28.2	28.3	2	6	2.1	1.2
0	1381	28.7	19.5	1	6	2.1	1.2
0	1381	31.1	26.7	1	6	2.1	1.2
0	1381	30.2	22.3	2	6	2.1	1.2
0	1381	13.6	55	1	6	2.2	1.3
0	1381	14.8	55.1	2	6	2.2	1.3
1	1381	16.3	55.3	1	6	2.2	1.3
3	1381	18.2	49.9	3	6	2.2	1.3
4	1381	20.3	49.3	2	6	2.2	1.3
3	1381	21.1	52.2	3	6	2.2	1.3
3	1381	22.2	55.3	2	6	2.2	1.3
2	1381	18.1	58.3	2	6	2.2	1.3
4	1381	15.1	62.3	3	6	2.2	1.3
3	1381	19.2	48.4	3	6	2.2	1.3
5	1381	21	38.8	2	6	2.2	1.3
6	1381	22.2	35.3	5	6	2.2	1.3
4	1381	23.7	30.3	5	6	2.2	1.3
3	1381	22.8	41.3	3	6	2.2	1.3
1	1381	21.2	42.9	4	6	2.2	1.3
3	1381	23.2	38.9	3	6	2.2	1.3
1	1381	25.1	29.7	4	6	2.2	1.3
4	1381	25.8	29.2	2	6	2.2	1.3
2	1381	26.9	29	2	6	2.2	1.3
2	1381	27.2	27.2	3	6	2.2	1.3
1	1381	27.4	30.3	1	6	2.2	1.3
2	1381	28.1	32.8	2	6	2.2	1.3
0	1381	27.7	30.1	1	6	2.2	1.3
3	1381	28.2	28.3	2	6	2.2	1.3
1	1381	28.7	19.5	1	6	2.2	1.3
1	1381	31.1	26.7	1	6	2.2	1.3
0	1381	30.2	22.3	2	6	2.2	1.3
0	1381	13.6	55	1	6	2.3	1.3
1	1381	14.8	55.1	2	6	2.3	1.3
1	1381	16.3	55.3	1	6	2.3	1.3
3	1381	18.2	49.9	3	6	2.3	1.3
1	1381	20.3	49.3	2	6	2.3	1.3
1	1381	21.1	52.2	3	6	2.3	1.3
1	1381	22.2	55.3	2	6	2.3	1.3
1	1381	18.1	58.3	2	6	2.3	1.3
5	1381	15.1	62.3	3	6	2.3	1.3
3	1381	19.2	48.4	3	6	2.3	1.3
6	1381	21	38.8	2	6	2.3	1.3
7	1381	22.2	35.3	5	6	2.3	1.3
4	1381	23.7	30.3	5	6	2.3	1.3
3	1381	22.8	41.3	3	6	2.3	1.3
1	1381	21.2	42.9	4	6	2.3	1.3
3	1381	23.2	38.9	3	6	2.3	1.3
2	1381	25.1	29.7	4	6	2.3	1.3
4	1381	25.8	29.2	2	6	2.3	1.3
1	1381	26.9	29	2	6	2.3	1.3
2	1381	27.2	27.2	3	6	2.3	1.3
1	1381	27.4	30.3	1	6	2.3	1.3
2	1381	28.1	32.8	2	6	2.3	1.3
0	1381	27.7	30.1	1	6	2.3	1.3
3	1381	28.2	28.3	2	6	2.3	1.3
0	1381	28.7	19.5	1	6	2.3	1.3
1	1381	31.1	26.7	1	6	2.3	1.3
0	1381	30.2	22.3	2	6	2.3	1.3
0	1381	13.6	55	1	6	2.4	1.4
0	1381	14.8	55.1	2	6	2.4	1.4
2	1381	16.3	55.3	1	6	2.4	1.4
2	1381	18.2	49.9	3	6	2.4	1.4
3	1381	20.3	49.3	2	6	2.4	1.4
2	1381	21.1	52.2	3	6	2.4	1.4
3	1381	22.2	55.3	2	6	2.4	1.4
1	1381	18.1	58.3	2	6	2.4	1.4
2	1381	15.1	62.3	3	6	2.4	1.4
3	1381	19.2	48.4	3	6	2.4	1.4
1	1381	21	38.8	2	6	2.4	1.4
4	1381	22.2	35.3	5	6	2.4	1.4
2	1381	23.7	30.3	5	6	2.4	1.4
4	1381	22.8	41.3	3	6	2.4	1.4
3	1381	21.2	42.9	4	6	2.4	1.4
4	1381	23.2	38.9	3	6	2.4	1.4
4	1381	25.1	29.7	4	6	2.4	1.4
3	1381	25.8	29.2	2	6	2.4	1.4
1	1381	26.9	29	2	6	2.4	1.4
2	1381	27.2	27.2	3	6	2.4	1.4
1	1381	27.4	30.3	1	6	2.4	1.4
2	1381	28.1	32.8	2	6	2.4	1.4
0	1381	27.7	30.1	1	6	2.4	1.4
3	1381	28.2	28.3	2	6	2.4	1.4
1	1381	28.7	19.5	1	6	2.4	1.4
1	1381	31.1	26.7	1	6	2.4	1.4
0	1381	30.2	22.3	2	6	2.4	1.4
0	1381	13.6	55	1	6	2.5	1.5
2	1381	14.8	55.1	2	6	2.5	1.5
1	1381	16.3	55.3	1	6	2.5	1.5
1	1381	18.2	49.9	3	6	2.5	1.5
2	1381	20.3	49.3	2	6	2.5	1.5
1	1381	21.1	52.2	3	6	2.5	1.5
2	1381	22.2	55.3	2	6	2.5	1.5
3	1381	18.1	58.3	2	6	2.5	1.5
2	1381	15.1	62.3	3	6	2.5	1.5
3	1381	19.2	48.4	3	6	2.5	1.5
3	1381	21	38.8	2	6	2.5	1.5
3	1381	22.2	35.3	5	6	2.5	1.5
2	1381	23.7	30.3	5	6	2.5	1.5
4	1381	22.8	41.3	3	6	2.5	1.5
1	1381	21.2	42.9	4	6	2.5	1.5
3	1381	23.2	38.9	3	6	2.5	1.5
1	1381	25.1	29.7	4	6	2.5	1.5
3	1381	25.8	29.2	2	6	2.5	1.5
1	1381	26.9	29	2	6	2.5	1.5
1	1381	27.2	27.2	3	6	2.5	1.5
1	1381	27.4	30.3	1	6	2.5	1.5
2	1381	28.1	32.8	2	6	2.5	1.5
0	1381	27.7	30.1	1	6	2.5	1.5
3	1381	28.2	28.3	2	6	2.5	1.5
1	1381	28.7	19.5	1	6	2.5	1.5
3	1381	31.1	26.7	1	6	2.5	1.5
0	1381	30.2	22.3	2	6	2.5	1.5
0	1395	23.5	22	3	4	2	1.4
1	1395	21.2	28.4	2	4	2	1.4
1	1395	18.4	35.1	3	4	2	1.4
2	1395	14.8	32.1	2	4	2	1.4
1	1395	21.1	30.3	3	4	2	1.4
3	1395	18.8	25.8	1	4	2	1.4
2	1395	17.2	25.6	3	4	2	1.4
2	1395	15.5	23.4	2	4	2	1.4
3	1395	22.1	19.8	4	4	2	1.4
4	1395	23.2	22.8	2	4	2	1.4
3	1395	26.5	20.2	4	4	2	1.4
5	1395	21.8	24.2	3	4	2	1.4
3	1395	23.6	17.7	5	4	2	1.4
6	1395	22.2	23.8	3	4	2	1.4
8	1395	18.4	30.6	5	4	2	1.4
5	1395	19.2	27.9	3	4	2	1.4
7	1395	22.2	33.3	5	4	2	1.4
3	1395	21.4	31.5	3	4	2	1.4
4	1395	22.2	28.6	1	4	2	1.4
6	1395	24.5	25.6	3	4	2	1.4
8	1395	26.6	22.8	1	4	2	1.4
5	1395	27.3	24.3	2	4	2	1.4
1	1395	28.5	27.5	2	4	2	1.4
2	1395	24.2	22.7	3	4	2	1.4
0	1395	29.8	18.8	2	4	2	1.4
1	1395	29.8	31.2	3	4	2	1.4
0	1395	30.1	26.3	2	4	2	1.4
0	1395	32.3	24.2	1	4	2	1.4
0	1395	23.5	22	3	4	2.1	1.5
0	1395	21.2	28.4	2	4	2.1	1.5
1	1395	18.4	35.1	3	4	2.1	1.5
2	1395	14.8	32.1	2	4	2.1	1.5
1	1395	21.1	30.3	3	4	2.1	1.5
1	1395	18.8	25.8	1	4	2.1	1.5
2	1395	17.2	25.6	3	4	2.1	1.5
4	1395	15.5	23.4	2	4	2.1	1.5
2	1395	22.1	19.8	4	4	2.1	1.5
4	1395	23.2	22.8	2	4	2.1	1.5
3	1395	26.5	20.2	4	4	2.1	1.5
5	1395	21.8	24.2	3	4	2.1	1.5
3	1395	23.6	17.7	5	4	2.1	1.5
4	1395	22.2	23.8	3	4	2.1	1.5
7	1395	18.4	30.6	5	4	2.1	1.5
5	1395	19.2	27.9	3	4	2.1	1.5
6	1395	22.2	33.3	5	4	2.1	1.5
4	1395	21.4	31.5	3	4	2.1	1.5
3	1395	22.2	28.6	1	4	2.1	1.5
5	1395	24.5	25.6	3	4	2.1	1.5
8	1395	26.6	22.8	1	4	2.1	1.5
5	1395	27.3	24.3	2	4	2.1	1.5
1	1395	28.5	27.5	2	4	2.1	1.5
2	1395	24.2	22.7	3	4	2.1	1.5
1	1395	29.8	18.8	2	4	2.1	1.5
0	1395	29.8	31.2	3	4	2.1	1.5
1	1395	30.1	26.3	2	4	2.1	1.5
0	1395	32.3	24.2	1	4	2.1	1.5
0	1395	23.5	22	3	4	2.2	1.6
1	1395	21.2	28.4	2	4	2.2	1.6
1	1395	18.4	35.1	3	4	2.2	1.6
1	1395	14.8	32.1	2	4	2.2	1.6
1	1395	21.1	30.3	3	4	2.2	1.6
3	1395	18.8	25.8	1	4	2.2	1.6
2	1395	17.2	25.6	3	4	2.2	1.6
3	1395	15.5	23.4	2	4	2.2	1.6
3	1395	22.1	19.8	4	4	2.2	1.6
4	1395	23.2	22.8	2	4	2.2	1.6
7	1395	26.5	20.2	4	4	2.2	1.6
5	1395	21.8	24.2	3	4	2.2	1.6
3	1395	23.6	17.7	5	4	2.2	1.6
6	1395	22.2	23.8	3	4	2.2	1.6
8	1395	18.4	30.6	5	4	2.2	1.6
5	1395	19.2	27.9	3	4	2.2	1.6
6	1395	22.2	33.3	5	4	2.2	1.6
4	1395	21.4	31.5	3	4	2.2	1.6
7	1395	22.2	28.6	1	4	2.2	1.6
4	1395	24.5	25.6	3	4	2.2	1.6
7	1395	26.6	22.8	1	4	2.2	1.6
4	1395	27.3	24.3	2	4	2.2	1.6
1	1395	28.5	27.5	2	4	2.2	1.6
3	1395	24.2	22.7	3	4	2.2	1.6
0	1395	29.8	18.8	2	4	2.2	1.6
1	1395	29.8	31.2	3	4	2.2	1.6
0	1395	30.1	26.3	2	4	2.2	1.6
0	1395	32.3	24.2	1	4	2.2	1.6
0	1395	23.5	22	3	4	2.3	1.7
1	1395	21.2	28.4	2	4	2.3	1.7
1	1395	18.4	35.1	3	4	2.3	1.7
1	1395	14.8	32.1	2	4	2.3	1.7
1	1395	21.1	30.3	3	4	2.3	1.7
1	1395	18.8	25.8	1	4	2.3	1.7
2	1395	17.2	25.6	3	4	2.3	1.7
3	1395	15.5	23.4	2	4	2.3	1.7
2	1395	22.1	19.8	4	4	2.3	1.7
6	1395	23.2	22.8	2	4	2.3	1.7
3	1395	26.5	20.2	4	4	2.3	1.7
5	1395	21.8	24.2	3	4	2.3	1.7
3	1395	23.6	17.7	5	4	2.3	1.7
5	1395	22.2	23.8	3	4	2.3	1.7
7	1395	18.4	30.6	5	4	2.3	1.7
4	1395	19.2	27.9	3	4	2.3	1.7
6	1395	22.2	33.3	5	4	2.3	1.7
4	1395	21.4	31.5	3	4	2.3	1.7
3	1395	22.2	28.6	1	4	2.3	1.7
5	1395	24.5	25.6	3	4	2.3	1.7
8	1395	26.6	22.8	1	4	2.3	1.7
4	1395	27.3	24.3	2	4	2.3	1.7
1	1395	28.5	27.5	2	4	2.3	1.7
3	1395	24.2	22.7	3	4	2.3	1.7
0	1395	29.8	18.8	2	4	2.3	1.7
1	1395	29.8	31.2	3	4	2.3	1.7
1	1395	30.1	26.3	2	4	2.3	1.7
0	1395	32.3	24.2	1	4	2.3	1.7
0	1395	23.5	22	3	4	2.4	1.8
1	1395	21.2	28.4	2	4	2.4	1.8
1	1395	18.4	35.1	3	4	2.4	1.8
1	1395	14.8	32.1	2	4	2.4	1.8
1	1395	21.1	30.3	3	4	2.4	1.8
2	1395	18.8	25.8	1	4	2.4	1.8
3	1395	17.2	25.6	3	4	2.4	1.8
3	1395	15.5	23.4	2	4	2.4	1.8
2	1395	22.1	19.8	4	4	2.4	1.8
5	1395	23.2	22.8	2	4	2.4	1.8
4	1395	26.5	20.2	4	4	2.4	1.8
5	1395	21.8	24.2	3	4	2.4	1.8
4	1395	23.6	17.7	5	4	2.4	1.8
6	1395	22.2	23.8	3	4	2.4	1.8
5	1395	18.4	30.6	5	4	2.4	1.8
3	1395	19.2	27.9	3	4	2.4	1.8
7	1395	22.2	33.3	5	4	2.4	1.8
3	1395	21.4	31.5	3	4	2.4	1.8
4	1395	22.2	28.6	1	4	2.4	1.8
5	1395	24.5	25.6	3	4	2.4	1.8
7	1395	26.6	22.8	1	4	2.4	1.8
4	1395	27.3	24.3	2	4	2.4	1.8
1	1395	28.5	27.5	2	4	2.4	1.8
3	1395	24.2	22.7	3	4	2.4	1.8
0	1395	29.8	18.8	2	4	2.4	1.8
1	1395	29.8	31.2	3	4	2.4	1.8
0	1395	30.1	26.3	2	4	2.4	1.8
0	1395	32.3	24.2	1	4	2.4	1.8
0	1381	22.1	23	1	6	2.1	1.2
2	1381	20.1	27.2	3	6	2.1	1.2
1	1381	19.5	38.1	2	6	2.1	1.2
2	1381	17.8	33.8	2	6	2.1	1.2
5	1381	21.1	33.7	2	6	2.1	1.2
4	1381	22.3	30.4	3	6	2.1	1.2
3	1381	18.3	27	2	6	2.1	1.2
2	1381	19.6	23.8	1	6	2.1	1.2
3	1381	23.2	22.8	3	6	2.1	1.2
2	1381	24.3	35.2	1	6	2.1	1.2
4	1381	27.7	26.2	2	6	2.1	1.2
7	1381	24.8	30.2	3	6	2.1	1.2
3	1381	25.3	17.9	4	6	2.1	1.2
5	1381	22.9	38.6	3	6	2.1	1.2
4	1381	19.6	31.7	2	6	2.1	1.2
5	1381	20.3	32.2	3	6	2.1	1.2
3	1381	23.4	35.3	2	6	2.1	1.2
6	1381	23.5	33.5	2	6	2.1	1.2
2	1381	24.2	31.6	2	6	2.1	1.2
2	1381	23.3	22.6	1	6	2.1	1.2
6	1381	28.9	22.8	1	6	2.1	1.2
5	1381	29.3	21.5	2	6	2.1	1.2
0	1381	26.5	28.5	1	6	2.1	1.2
6	1381	27.6	22.4	2	6	2.1	1.2
0	1381	28.9	21.8	1	6	2.1	1.2
1	1381	27.4	20.6	1	6	2.1	1.2
0	1381	30	21.8	2	6	2.1	1.2
0	1381	31.4	20.6	2	6	2.1	1.2
0	1381	22.1	23	1	6	2.2	1.3
0	1381	20.1	27.2	3	6	2.2	1.3
3	1381	19.5	38.1	2	6	2.2	1.3
4	1381	17.8	33.8	2	6	2.2	1.3
5	1381	21.1	33.7	2	6	2.2	1.3
5	1381	22.3	30.4	3	6	2.2	1.3
4	1381	18.3	27	2	6	2.2	1.3
4	1381	19.6	23.8	1	6	2.2	1.3
4	1381	23.2	22.8	3	6	2.2	1.3
4	1381	24.3	35.2	1	6	2.2	1.3
6	1381	27.7	26.2	2	6	2.2	1.3
8	1381	24.8	30.2	3	6	2.2	1.3
6	1381	25.3	17.9	4	6	2.2	1.3
5	1381	22.9	38.6	3	6	2.2	1.3
5	1381	19.6	31.7	2	6	2.2	1.3
3	1381	20.3	32.2	3	6	2.2	1.3
4	1381	23.4	35.3	2	6	2.2	1.3
4	1381	23.5	33.5	2	6	2.2	1.3
2	1381	24.2	31.6	2	6	2.2	1.3
4	1381	23.3	22.6	1	6	2.2	1.3
5	1381	28.9	22.8	1	6	2.2	1.3
2	1381	29.3	21.5	2	6	2.2	1.3
4	1381	26.5	28.5	1	6	2.2	1.3
3	1381	27.6	22.4	2	6	2.2	1.3
1	1381	28.9	21.8	1	6	2.2	1.3
1	1381	27.4	20.6	1	6	2.2	1.3
0	1381	30	21.8	2	6	2.2	1.3
0	1381	31.4	20.6	2	6	2.2	1.3
0	1381	22.1	23	1	6	2.3	1.4
2	1381	20.1	27.2	3	6	2.3	1.4
1	1381	19.5	38.1	2	6	2.3	1.4
3	1381	17.8	33.8	2	6	2.3	1.4
1	1381	21.1	33.7	2	6	2.3	1.4
4	1381	22.3	30.4	3	6	2.3	1.4
6	1381	18.3	27	2	6	2.3	1.4
1	1381	19.6	23.8	1	6	2.3	1.4
5	1381	23.2	22.8	3	6	2.3	1.4
3	1381	24.3	35.2	1	6	2.3	1.4
6	1381	27.7	26.2	2	6	2.3	1.4
7	1381	24.8	30.2	3	6	2.3	1.4
4	1381	25.3	17.9	4	6	2.3	1.4
3	1381	22.9	38.6	3	6	2.3	1.4
3	1381	19.6	31.7	2	6	2.3	1.4
3	1381	20.3	32.2	3	6	2.3	1.4
2	1381	23.4	35.3	2	6	2.3	1.4
6	1381	23.5	33.5	2	6	2.3	1.4
5	1381	24.2	31.6	2	6	2.3	1.4
3	1381	23.3	22.6	1	6	2.3	1.4
1	1381	28.9	22.8	1	6	2.3	1.4
4	1381	29.3	21.5	2	6	2.3	1.4
0	1381	26.5	28.5	1	6	2.3	1.4
6	1381	27.6	22.4	2	6	2.3	1.4
3	1381	28.9	21.8	1	6	2.3	1.4
2	1381	27.4	20.6	1	6	2.3	1.4
1	1381	30	21.8	2	6	2.3	1.4
0	1381	31.4	20.6	2	6	2.3	1.4
0	1381	22.1	23	1	6	2.4	1.5
2	1381	20.1	27.2	3	6	2.4	1.5
3	1381	19.5	38.1	2	6	2.4	1.5
4	1381	17.8	33.8	2	6	2.4	1.5
5	1381	21.1	33.7	2	6	2.4	1.5
3	1381	22.3	30.4	3	6	2.4	1.5
3	1381	18.3	27	2	6	2.4	1.5
4	1381	19.6	23.8	1	6	2.4	1.5
3	1381	23.2	22.8	3	6	2.4	1.5
4	1381	24.3	35.2	1	6	2.4	1.5
5	1381	27.7	26.2	2	6	2.4	1.5
5	1381	24.8	30.2	3	6	2.4	1.5
6	1381	25.3	17.9	4	6	2.4	1.5
7	1381	22.9	38.6	3	6	2.4	1.5
3	1381	19.6	31.7	2	6	2.4	1.5
4	1381	20.3	32.2	3	6	2.4	1.5
4	1381	23.4	35.3	2	6	2.4	1.5
3	1381	23.5	33.5	2	6	2.4	1.5
5	1381	24.2	31.6	2	6	2.4	1.5
2	1381	23.3	22.6	1	6	2.4	1.5
5	1381	28.9	22.8	1	6	2.4	1.5
2	1381	29.3	21.5	2	6	2.4	1.5
5	1381	26.5	28.5	1	6	2.4	1.5
3	1381	27.6	22.4	2	6	2.4	1.5
3	1381	28.9	21.8	1	6	2.4	1.5
2	1381	27.4	20.6	1	6	2.4	1.5
0	1381	30	21.8	2	6	2.4	1.5
0	1381	31.4	20.6	2	6	2.4	1.5
0	1381	22.1	23	1	6	2.5	1.6
2	1381	20.1	27.2	3	6	2.5	1.6
1	1381	19.5	38.1	2	6	2.5	1.6
2	1381	17.8	33.8	2	6	2.5	1.6
3	1381	21.1	33.7	2	6	2.5	1.6
5	1381	22.3	30.4	3	6	2.5	1.6
6	1381	18.3	27	2	6	2.5	1.6
4	1381	19.6	23.8	1	6	2.5	1.6
2	1381	23.2	22.8	3	6	2.5	1.6
5	1381	24.3	35.2	1	6	2.5	1.6
3	1381	27.7	26.2	2	6	2.5	1.6
4	1381	24.8	30.2	3	6	2.5	1.6
3	1381	25.3	17.9	4	6	2.5	1.6
4	1381	22.9	38.6	3	6	2.5	1.6
1	1381	19.6	31.7	2	6	2.5	1.6
3	1381	20.3	32.2	3	6	2.5	1.6
4	1381	23.4	35.3	2	6	2.5	1.6
3	1381	23.5	33.5	2	6	2.5	1.6
4	1381	24.2	31.6	2	6	2.5	1.6
7	1381	23.3	22.6	1	6	2.5	1.6
3	1381	28.9	22.8	1	6	2.5	1.6
4	1381	29.3	21.5	2	6	2.5	1.6
5	1381	26.5	28.5	1	6	2.5	1.6
4	1381	27.6	22.4	2	6	2.5	1.6
3	1381	28.9	21.8	1	6	2.5	1.6
3	1381	27.4	20.6	1	6	2.5	1.6
1	1381	30	21.8	2	6	2.5	1.6
0	1381	31.4	20.6	2	6	2.5	1.6
0	868	14.8	75.3	1	5	1.9	1.3
1	868	16.3	66.5	2	5	1.9	1.3
2	868	19.4	54.2	1	5	1.9	1.3
1	868	20.1	57.2	3	5	1.9	1.3
4	868	21.4	56.3	2	5	1.9	1.3
2	868	23.4	48.2	2	5	1.9	1.3
3	868	26.9	19.1	1	5	1.9	1.3
4	868	21.2	35.2	2	5	1.9	1.3
3	868	18.2	70.3	1	5	1.9	1.3
3	868	20.8	55.6	2	5	1.9	1.3
6	868	22.5	33.8	1	5	1.9	1.3
7	868	23.5	32.3	3	5	1.9	1.3
3	868	28.1	26.5	2	5	1.9	1.3
11	868	23.2	28.5	2	5	1.9	1.3
6	868	25.1	37.1	1	5	1.9	1.3
4	868	27.8	32.3	2	5	1.9	1.3
2	868	28	24.5	2	5	1.9	1.3
3	868	30.1	28.2	1	5	1.9	1.3
6	868	31.9	22.5	1	5	1.9	1.3
2	868	32.8	23.1	3	5	1.9	1.3
3	868	31.6	24.9	1	5	1.9	1.3
2	868	31.9	28.9	2	5	1.9	1.3
1	868	32.1	24.2	3	5	1.9	1.3
3	868	31.8	22.5	1	5	1.9	1.3
0	868	32.2	18.8	2	5	1.9	1.3
1	868	33.5	21.3	2	5	1.9	1.3
0	868	33.8	25.8	3	5	1.9	1.3
0	868	14.8	75.3	1	5	2	1.4
0	868	16.3	66.5	2	5	2	1.4
2	868	19.4	54.2	1	5	2	1.4
3	868	20.1	57.2	3	5	2	1.4
7	868	21.4	56.3	2	5	2	1.4
3	868	23.4	48.2	2	5	2	1.4
4	868	26.9	19.1	1	5	2	1.4
4	868	21.2	35.2	2	5	2	1.4
4	868	18.2	70.3	1	5	2	1.4
3	868	20.8	55.6	2	5	2	1.4
5	868	22.5	33.8	1	5	2	1.4
6	868	23.5	32.3	3	5	2	1.4
3	868	28.1	26.5	2	5	2	1.4
7	868	23.2	28.5	2	5	2	1.4
8	868	25.1	37.1	1	5	2	1.4
4	868	27.8	32.3	2	5	2	1.4
2	868	28	24.5	2	5	2	1.4
5	868	30.1	28.2	1	5	2	1.4
4	868	31.9	22.5	1	5	2	1.4
2	868	32.8	23.1	3	5	2	1.4
1	868	31.6	24.9	1	5	2	1.4
2	868	31.9	28.9	2	5	2	1.4
1	868	32.1	24.2	3	5	2	1.4
2	868	31.8	22.5	1	5	2	1.4
1	868	32.2	18.8	2	5	2	1.4
1	868	33.5	21.3	2	5	2	1.4
0	868	33.8	25.8	3	5	2	1.4
0	868	14.8	75.3	1	5	2.1	1.5
1	868	16.3	66.5	2	5	2.1	1.5
2	868	19.4	54.2	1	5	2.1	1.5
3	868	20.1	57.2	3	5	2.1	1.5
3	868	21.4	56.3	2	5	2.1	1.5
4	868	23.4	48.2	2	5	2.1	1.5
4	868	26.9	19.1	1	5	2.1	1.5
2	868	21.2	35.2	2	5	2.1	1.5
5	868	18.2	70.3	1	5	2.1	1.5
3	868	20.8	55.6	2	5	2.1	1.5
7	868	22.5	33.8	1	5	2.1	1.5
4	868	23.5	32.3	3	5	2.1	1.5
3	868	28.1	26.5	2	5	2.1	1.5
9	868	23.2	28.5	2	5	2.1	1.5
7	868	25.1	37.1	1	5	2.1	1.5
3	868	27.8	32.3	2	5	2.1	1.5
3	868	28	24.5	2	5	2.1	1.5
8	868	30.1	28.2	1	5	2.1	1.5
4	868	31.9	22.5	1	5	2.1	1.5
1	868	32.8	23.1	3	5	2.1	1.5
1	868	31.6	24.9	1	5	2.1	1.5
1	868	31.9	28.9	2	5	2.1	1.5
1	868	32.1	24.2	3	5	2.1	1.5
1	868	31.8	22.5	1	5	2.1	1.5
0	868	32.2	18.8	2	5	2.1	1.5
0	868	33.5	21.3	2	5	2.1	1.5
0	868	33.8	25.8	3	5	2.1	1.5
0	868	14.8	75.3	1	5	2.2	1.6
1	868	16.3	66.5	2	5	2.2	1.6
2	868	19.4	54.2	1	5	2.2	1.6
3	868	20.1	57.2	3	5	2.2	1.6
4	868	21.4	56.3	2	5	2.2	1.6
2	868	23.4	48.2	2	5	2.2	1.6
4	868	26.9	19.1	1	5	2.2	1.6
2	868	21.2	35.2	2	5	2.2	1.6
3	868	18.2	70.3	1	5	2.2	1.6
4	868	20.8	55.6	2	5	2.2	1.6
5	868	22.5	33.8	1	5	2.2	1.6
3	868	23.5	32.3	3	5	2.2	1.6
3	868	28.1	26.5	2	5	2.2	1.6
11	868	23.2	28.5	2	5	2.2	1.6
7	868	25.1	37.1	1	5	2.2	1.6
7	868	27.8	32.3	2	5	2.2	1.6
4	868	28	24.5	2	5	2.2	1.6
11	868	30.1	28.2	1	5	2.2	1.6
4	868	31.9	22.5	1	5	2.2	1.6
1	868	32.8	23.1	3	5	2.2	1.6
2	868	31.6	24.9	1	5	2.2	1.6
2	868	31.9	28.9	2	5	2.2	1.6
1	868	32.1	24.2	3	5	2.2	1.6
2	868	31.8	22.5	1	5	2.2	1.6
0	868	32.2	18.8	2	5	2.2	1.6
1	868	33.5	21.3	2	5	2.2	1.6
0	868	33.8	25.8	3	5	2.2	1.6
0	868	14.8	75.3	1	5	2.3	1.7
1	868	16.3	66.5	2	5	2.3	1.7
3	868	19.4	54.2	1	5	2.3	1.7
5	868	20.1	57.2	3	5	2.3	1.7
4	868	21.4	56.3	2	5	2.3	1.7
2	868	23.4	48.2	2	5	2.3	1.7
3	868	26.9	19.1	1	5	2.3	1.7
2	868	21.2	35.2	2	5	2.3	1.7
2	868	18.2	70.3	1	5	2.3	1.7
4	868	20.8	55.6	2	5	2.3	1.7
6	868	22.5	33.8	1	5	2.3	1.7
4	868	23.5	32.3	3	5	2.3	1.7
3	868	28.1	26.5	2	5	2.3	1.7
8	868	23.2	28.5	2	5	2.3	1.7
7	868	25.1	37.1	1	5	2.3	1.7
5	868	27.8	32.3	2	5	2.3	1.7
4	868	28	24.5	2	5	2.3	1.7
5	868	30.1	28.2	1	5	2.3	1.7
4	868	31.9	22.5	1	5	2.3	1.7
1	868	32.8	23.1	3	5	2.3	1.7
1	868	31.6	24.9	1	5	2.3	1.7
0	868	31.9	28.9	2	5	2.3	1.7
1	868	32.1	24.2	3	5	2.3	1.7
1	868	31.8	22.5	1	5	2.3	1.7
1	868	32.2	18.8	2	5	2.3	1.7
0	868	33.5	21.3	2	5	2.3	1.7
0	868	33.8	25.8	3	5	2.3	1.7
0	890	23	48.2	1	8	2.3	1.5
1	890	23.8	41.2	2	8	2.3	1.5
1	890	22.6	34.3	1	8	2.3	1.5
4	890	23.8	30.2	3	8	2.3	1.5
3	890	23.6	28.9	2	8	2.3	1.5
4	890	21.7	26.3	1	8	2.3	1.5
2	890	19.4	22	2	8	2.3	1.5
4	890	22.8	28.9	3	8	2.3	1.5
3	890	24.1	26.3	1	8	2.3	1.5
7	890	26.7	27.2	2	8	2.3	1.5
6	890	28.5	25.3	1	8	2.3	1.5
8	890	28.9	26.4	3	8	2.3	1.5
11	890	25.9	22.4	2	8	2.3	1.5
13	890	26.2	27.3	3	8	2.3	1.5
14	890	24.4	23.9	1	8	2.3	1.5
16	890	28.3	30.2	2	8	2.3	1.5
12	890	26.8	29.1	1	8	2.3	1.5
14	890	27.1	32.8	2	8	2.3	1.5
11	890	26.4	29.5	1	8	2.3	1.5
8	890	28.8	33.1	3	8	2.3	1.5
8	890	29.2	27.6	1	8	2.3	1.5
7	890	32.1	29.7	2	8	2.3	1.5
4	890	33.6	22.3	1	8	2.3	1.5
3	890	33.3	21.4	2	8	2.3	1.5
0	890	34.1	20.6	1	8	2.3	1.5
2	890	35.1	19.2	1	8	2.3	1.5
1	890	36.2	21.3	2	8	2.3	1.5
0	890	36.7	20.8	1	8	2.3	1.5
0	890	23	48.2	1	8	2.4	1.6
0	890	23.8	41.2	2	8	2.4	1.6
1	890	22.6	34.3	1	8	2.4	1.6
3	890	23.8	30.2	3	8	2.4	1.6
3	890	23.6	28.9	2	8	2.4	1.6
5	890	21.7	26.3	1	8	2.4	1.6
4	890	19.4	22	2	8	2.4	1.6
6	890	22.8	28.9	3	8	2.4	1.6
5	890	24.1	26.3	1	8	2.4	1.6
11	890	26.7	27.2	2	8	2.4	1.6
12	890	28.5	25.3	1	8	2.4	1.6
10	890	28.9	26.4	3	8	2.4	1.6
12	890	25.9	22.4	2	8	2.4	1.6
14	890	26.2	27.3	3	8	2.4	1.6
15	890	24.4	23.9	1	8	2.4	1.6
13	890	28.3	30.2	2	8	2.4	1.6
11	890	26.8	29.1	1	8	2.4	1.6
13	890	27.1	32.8	2	8	2.4	1.6
5	890	26.4	29.5	1	8	2.4	1.6
6	890	28.8	33.1	3	8	2.4	1.6
2	890	29.2	27.6	1	8	2.4	1.6
5	890	32.1	29.7	2	8	2.4	1.6
1	890	33.6	22.3	1	8	2.4	1.6
3	890	33.3	21.4	2	8	2.4	1.6
0	890	34.1	20.6	1	8	2.4	1.6
1	890	35.1	19.2	1	8	2.4	1.6
0	890	36.2	21.3	2	8	2.4	1.6
0	890	36.7	20.8	1	8	2.4	1.6
0	890	23	48.2	1	8	2.5	1.7
1	890	23.8	41.2	2	8	2.5	1.7
1	890	22.6	34.3	1	8	2.5	1.7
2	890	23.8	30.2	3	8	2.5	1.7
2	890	23.6	28.9	2	8	2.5	1.7
3	890	21.7	26.3	1	8	2.5	1.7
2	890	19.4	22	2	8	2.5	1.7
6	890	22.8	28.9	3	8	2.5	1.7
5	890	24.1	26.3	1	8	2.5	1.7
8	890	26.7	27.2	2	8	2.5	1.7
7	890	28.5	25.3	1	8	2.5	1.7
9	890	28.9	26.4	3	8	2.5	1.7
11	890	25.9	22.4	2	8	2.5	1.7
14	890	26.2	27.3	3	8	2.5	1.7
18	890	24.4	23.9	1	8	2.5	1.7
15	890	28.3	30.2	2	8	2.5	1.7
11	890	26.8	29.1	1	8	2.5	1.7
9	890	27.1	32.8	2	8	2.5	1.7
3	890	26.4	29.5	1	8	2.5	1.7
5	890	28.8	33.1	3	8	2.5	1.7
5	890	29.2	27.6	1	8	2.5	1.7
7	890	32.1	29.7	2	8	2.5	1.7
2	890	33.6	22.3	1	8	2.5	1.7
4	890	33.3	21.4	2	8	2.5	1.7
0	890	34.1	20.6	1	8	2.5	1.7
1	890	35.1	19.2	1	8	2.5	1.7
1	890	36.2	21.3	2	8	2.5	1.7
0	890	36.7	20.8	1	8	2.5	1.7
0	890	23	48.2	1	8	2.6	1.8
0	890	23.8	41.2	2	8	2.6	1.8
1	890	22.6	34.3	1	8	2.6	1.8
2	890	23.8	30.2	3	8	2.6	1.8
3	890	23.6	28.9	2	8	2.6	1.8
3	890	21.7	26.3	1	8	2.6	1.8
3	890	19.4	22	2	8	2.6	1.8
3	890	22.8	28.9	3	8	2.6	1.8
4	890	24.1	26.3	1	8	2.6	1.8
9	890	26.7	27.2	2	8	2.6	1.8
7	890	28.5	25.3	1	8	2.6	1.8
12	890	28.9	26.4	3	8	2.6	1.8
11	890	25.9	22.4	2	8	2.6	1.8
17	890	26.2	27.3	3	8	2.6	1.8
14	890	24.4	23.9	1	8	2.6	1.8
16	890	28.3	30.2	2	8	2.6	1.8
17	890	26.8	29.1	1	8	2.6	1.8
14	890	27.1	32.8	2	8	2.6	1.8
3	890	26.4	29.5	1	8	2.6	1.8
6	890	28.8	33.1	3	8	2.6	1.8
3	890	29.2	27.6	1	8	2.6	1.8
6	890	32.1	29.7	2	8	2.6	1.8
2	890	33.6	22.3	1	8	2.6	1.8
4	890	33.3	21.4	2	8	2.6	1.8
0	890	34.1	20.6	1	8	2.6	1.8
1	890	35.1	19.2	1	8	2.6	1.8
0	890	36.2	21.3	2	8	2.6	1.8
0	890	36.7	20.8	1	8	2.6	1.8
0	890	23	48.2	1	8	2.7	1.9
0	890	23.8	41.2	2	8	2.7	1.9
1	890	22.6	34.3	1	8	2.7	1.9
1	890	23.8	30.2	3	8	2.7	1.9
2	890	23.6	28.9	2	8	2.7	1.9
4	890	21.7	26.3	1	8	2.7	1.9
3	890	19.4	22	2	8	2.7	1.9
4	890	22.8	28.9	3	8	2.7	1.9
3	890	24.1	26.3	1	8	2.7	1.9
5	890	26.7	27.2	2	8	2.7	1.9
6	890	28.5	25.3	1	8	2.7	1.9
11	890	28.9	26.4	3	8	2.7	1.9
10	890	25.9	22.4	2	8	2.7	1.9
14	890	26.2	27.3	3	8	2.7	1.9
17	890	24.4	23.9	1	8	2.7	1.9
16	890	28.3	30.2	2	8	2.7	1.9
12	890	26.8	29.1	1	8	2.7	1.9
9	890	27.1	32.8	2	8	2.7	1.9
6	890	26.4	29.5	1	8	2.7	1.9
8	890	28.8	33.1	3	8	2.7	1.9
6	890	29.2	27.6	1	8	2.7	1.9
6	890	32.1	29.7	2	8	2.7	1.9
1	890	33.6	22.3	1	8	2.7	1.9
3	890	33.3	21.4	2	8	2.7	1.9
0	890	34.1	20.6	1	8	2.7	1.9
1	890	35.1	19.2	1	8	2.7	1.9
1	890	36.2	21.3	2	8	2.7	1.9
0	890	36.7	20.8	1	8	2.7	1.9
0	868	22.2	70.3	1	5	1.9	1.3
2	868	24.2	67.3	2	5	1.9	1.3
2	868	23.8	63.2	1	5	1.9	1.3
3	868	26.3	62.2	3	5	1.9	1.3
4	868	27.4	57.3	2	5	1.9	1.3
2	868	29.5	62.3	2	5	1.9	1.3
7	868	26.4	55.1	1	5	1.9	1.3
8	868	25.9	52.3	1	5	1.9	1.3
3	868	23.4	58.3	1	5	1.9	1.3
3	868	22.2	51.6	2	5	1.9	1.3
7	868	27.5	49.8	1	5	1.9	1.3
7	868	26.3	35.2	2	5	1.9	1.3
3	868	29.2	31.7	2	5	1.9	1.3
11	868	27.2	41.3	1	5	1.9	1.3
9	868	27.1	41.1	1	5	1.9	1.3
8	868	31.2	33.3	2	5	1.9	1.3
7	868	32	38.5	2	5	1.9	1.3
4	868	31.2	29.5	1	5	1.9	1.3
6	868	31.9	37.5	1	5	1.9	1.3
4	868	29.2	28.6	3	5	1.9	1.3
3	868	31.6	27.9	1	5	1.9	1.3
6	868	32.3	27.3	2	5	1.9	1.3
2	868	33.2	28.2	1	5	1.9	1.3
3	868	34.3	27.9	1	5	1.9	1.3
1	868	31.2	19.8	2	5	1.9	1.3
1	868	35.1	32.9	2	5	1.9	1.3
0	868	34.1	21.3	3	5	1.9	1.3
0	868	22.2	70.3	1	5	2	1.4
0	868	24.2	67.3	2	5	2	1.4
2	868	23.8	63.2	1	5	2	1.4
3	868	26.3	62.2	3	5	2	1.4
11	868	27.4	57.3	2	5	2	1.4
7	868	29.5	62.3	2	5	2	1.4
5	868	26.4	55.1	1	5	2	1.4
4	868	25.9	52.3	1	5	2	1.4
6	868	23.4	58.3	1	5	2	1.4
5	868	22.2	51.6	2	5	2	1.4
5	868	27.5	49.8	1	5	2	1.4
6	868	26.3	35.2	2	5	2	1.4
4	868	29.2	31.7	2	5	2	1.4
14	868	27.2	41.3	1	5	2	1.4
8	868	27.1	41.1	1	5	2	1.4
4	868	31.2	33.3	2	5	2	1.4
3	868	32	38.5	2	5	2	1.4
6	868	31.2	29.5	1	5	2	1.4
4	868	31.9	37.5	1	5	2	1.4
2	868	29.2	28.6	3	5	2	1.4
3	868	31.6	27.9	1	5	2	1.4
2	868	32.3	27.3	2	5	2	1.4
1	868	33.2	28.2	1	5	2	1.4
3	868	34.3	27.9	1	5	2	1.4
1	868	31.2	19.8	2	5	2	1.4
2	868	35.1	32.9	2	5	2	1.4
0	868	34.1	21.3	3	5	2	1.4
0	868	22.2	70.3	1	5	2.1	1.5
1	868	24.2	67.3	2	5	2.1	1.5
2	868	23.8	63.2	1	5	2.1	1.5
4	868	26.3	62.2	3	5	2.1	1.5
4	868	27.4	57.3	2	5	2.1	1.5
4	868	29.5	62.3	2	5	2.1	1.5
4	868	26.4	55.1	1	5	2.1	1.5
8	868	25.9	52.3	1	5	2.1	1.5
5	868	23.4	58.3	1	5	2.1	1.5
3	868	22.2	51.6	2	5	2.1	1.5
8	868	27.5	49.8	1	5	2.1	1.5
4	868	26.3	35.2	2	5	2.1	1.5
3	868	29.2	31.7	2	5	2.1	1.5
9	868	27.2	41.3	1	5	2.1	1.5
9	868	27.1	41.1	1	5	2.1	1.5
8	868	31.2	33.3	2	5	2.1	1.5
7	868	32	38.5	2	5	2.1	1.5
8	868	31.2	29.5	1	5	2.1	1.5
6	868	31.9	37.5	1	5	2.1	1.5
4	868	29.2	28.6	3	5	2.1	1.5
1	868	31.6	27.9	1	5	2.1	1.5
6	868	32.3	27.3	2	5	2.1	1.5
2	868	33.2	28.2	1	5	2.1	1.5
1	868	34.3	27.9	1	5	2.1	1.5
0	868	31.2	19.8	2	5	2.1	1.5
0	868	35.1	32.9	2	5	2.1	1.5
0	868	34.1	21.3	3	5	2.1	1.5
0	868	22.2	70.3	1	5	2.2	1.6
2	868	24.2	67.3	2	5	2.2	1.6
2	868	23.8	63.2	1	5	2.2	1.6
3	868	26.3	62.2	3	5	2.2	1.6
5	868	27.4	57.3	2	5	2.2	1.6
2	868	29.5	62.3	2	5	2.2	1.6
5	868	26.4	55.1	1	5	2.2	1.6
8	868	25.9	52.3	1	5	2.2	1.6
7	868	23.4	58.3	1	5	2.2	1.6
5	868	22.2	51.6	2	5	2.2	1.6
5	868	27.5	49.8	1	5	2.2	1.6
6	868	26.3	35.2	2	5	2.2	1.6
6	868	29.2	31.7	2	5	2.2	1.6
11	868	27.2	41.3	1	5	2.2	1.6
7	868	27.1	41.1	1	5	2.2	1.6
7	868	31.2	33.3	2	5	2.2	1.6
4	868	32	38.5	2	5	2.2	1.6
11	868	31.2	29.5	1	5	2.2	1.6
5	868	31.9	37.5	1	5	2.2	1.6
2	868	29.2	28.6	3	5	2.2	1.6
3	868	31.6	27.9	1	5	2.2	1.6
4	868	32.3	27.3	2	5	2.2	1.6
1	868	33.2	28.2	1	5	2.2	1.6
4	868	34.3	27.9	1	5	2.2	1.6
0	868	31.2	19.8	2	5	2.2	1.6
2	868	35.1	32.9	2	5	2.2	1.6
0	868	34.1	21.3	3	5	2.2	1.6
0	868	22.2	70.3	1	5	2.3	1.7
1	868	24.2	67.3	2	5	2.3	1.7
3	868	23.8	63.2	1	5	2.3	1.7
4	868	26.3	62.2	3	5	2.3	1.7
4	868	27.4	57.3	2	5	2.3	1.7
2	868	29.5	62.3	2	5	2.3	1.7
7	868	26.4	55.1	1	5	2.3	1.7
6	868	25.9	52.3	1	5	2.3	1.7
4	868	23.4	58.3	1	5	2.3	1.7
4	868	22.2	51.6	2	5	2.3	1.7
7	868	27.5	49.8	1	5	2.3	1.7
5	868	26.3	35.2	2	5	2.3	1.7
6	868	29.2	31.7	2	5	2.3	1.7
8	868	27.2	41.3	1	5	2.3	1.7
7	868	27.1	41.1	1	5	2.3	1.7
8	868	31.2	33.3	2	5	2.3	1.7
7	868	32	38.5	2	5	2.3	1.7
5	868	31.2	29.5	1	5	2.3	1.7
4	868	31.9	37.5	1	5	2.3	1.7
4	868	29.2	28.6	3	5	2.3	1.7
5	868	31.6	27.9	1	5	2.3	1.7
0	868	32.3	27.3	2	5	2.3	1.7
2	868	33.2	28.2	1	5	2.3	1.7
2	868	34.3	27.9	1	5	2.3	1.7
1	868	31.2	19.8	2	5	2.3	1.7
1	868	35.1	32.9	2	5	2.3	1.7
0	868	34.1	21.3	3	5	2.3	1.7
